# Supplementary material for: HBx Downregulates TFEB via the CUL4A/CUL4B–DDB1 Axis to Disrupt Lysosomal Function in Hepatocellular Carcinoma Cells
Source: Cells. 2026 Jul 13;15(14):1259. doi: 10.3390/cells15141259 (PMC13406449; doi:10.3390/cells15141259)
Supplement: Supplementary file 1 [file cells-15-01259-s001.zip]

Archive with 12 entries (11 files):
- Uncropped_Western_Blot_Images-0713/
- Uncropped_Western_Blot_Images-0713/Figure_S1A_Uncropped_WB_Fig1G.tif.tif
- Uncropped_Western_Blot_Images-0713/Figure_S1B_Uncropped_WB_Fig1H.tif.tif
- Uncropped_Western_Blot_Images-0713/Figure_S1C_Uncropped_WB_Fig1I.tif.tif
- Uncropped_Western_Blot_Images-0713/Figure_S2A_Uncropped_WB_Fig2B.tif.tif
- Uncropped_Western_Blot_Images-0713/Figure_S2B_Uncropped_WB_Fig2D.tif.tif
- Uncropped_Western_Blot_Images-0713/Figure_S2C_Uncropped_WB_Fig2E.tif.tif
- Uncropped_Western_Blot_Images-0713/Figure_S3A_Uncropped_WB_Fig3A.tif.tif
- Uncropped_Western_Blot_Images-0713/Figure_S3B_Uncropped_WB_Fig3A.tif.tif
- Uncropped_Western_Blot_Images-0713/Figure_S3C_Uncropped_WB_Fig3C.tif.tif
- Uncropped_Western_Blot_Images-0713/Figure_S3D_Uncropped_WB_Fig3E.tif.tif
- Uncropped_Western_Blot_Images-0713/Figure_S4A_Uncropped_WB_Fig4B-D.tif.tif
